# Supplementary material for: Study of Hard Protein Corona on Lipid Surface of Composite Nanoconstruction
Source: Nanomaterials (Basel). 2024 Nov 4;14(21):1767. doi: 10.3390/nano14211767 (PMC11547845; doi:10.3390/nano14211767)
Supplement: Supplementary file 1 [file nanomaterials-14-01767-s001.zip]

Archive with 3 entries (2 files):
- nanomaterials-3232336-supplementary/
- nanomaterials-3232336-supplementary/S1.xlsx
- nanomaterials-3232336-supplementary/S2.xlsx
