# Supplementary material for: Study of Hard Protein Corona on Lipid Surface of Composite Nanoconstruction
Source: Nanomaterials (Basel). 2024 Nov 4;14(21):1767. doi: 10.3390/nano14211767 (PMC11547845; doi:10.3390/nano14211767)
Supplement: Supplementary file 1 [file nanomaterials-14-01767-s001.zip › nanomaterials-3232336-supplementary/S1.xlsx]

## Sheet: Proteins
Table S1: Results of tandem mass spectrometry analysis for FBS
Accession	Description	Coverage [%]	Found in Sample: F1: Control, non_modif, 3	Found in Sample: F2: Control, non_modif, 3	Found in Sample: F3: Control, non_modif, 3	Found in Sample: F7: Control, non_modif, 2	Found in Sample: F8: Control, non_modif, 2	Found in Sample: F9: Control, non_modif, 2	Found in Sample: F16: Control, non_modif, 1	Found in Sample: F18: Control, non_modif, 1	Found in Sample: F19: Control, non_modif, 1	Found in Sample: F4: Sample, MLNC, 3	Found in Sample: F5: Sample, MLNC, 3	Found in Sample: F6: Sample, MLNC, 3	Found in Sample: F10: Sample, MLNC, 2	Found in Sample: F11: Sample, MLNC, 2	Found in Sample: F12: Sample, MLNC, 2	Found in Sample: F13: Sample, MLNC, 1	Found in Sample: F14: Sample, MLNC, 1	Found in Sample: F15: Sample, MLNC, 1	# Peptides	# PSMs	# Unique Peptides	# AAs	MW [kDa]	calc. pI	Score Sequest HT: Sequest HT	Abundances (Grouped) CV [%]: Control	Abundances (Grouped) CV [%]: Sample	Biological Process	Cellular Component	Molecular Function	Pfam IDs	Abundance Ratio: (Sample) / (Control)	Abundance Ratio Variability [%]: (Sample) / (Control)	Abundances (Grouped): Control	Abundances (Grouped): Sample	Abundance: F1: Control, non_modif, 3	Abundance: F2: Control, non_modif, 3	Abundance: F3: Control, non_modif, 3	Abundance: F7: Control, non_modif, 2	Abundance: F8: Control, non_modif, 2	Abundance: F9: Control, non_modif, 2	Abundance: F16: Control, non_modif, 1	Abundance: F18: Control, non_modif, 1	Abundance: F19: Control, non_modif, 1	Abundance: F4: Sample, MLNC, 3	Abundance: F5: Sample, MLNC, 3	Abundance: F6: Sample, MLNC, 3
P02769	Albumin OS=Bos taurus OX=9913 GN=ALB PE=1 SV=4	95	High	High	High	High	High	High	Peak Found	Peak Found	n/a	High	High	High	High	High	High	High	High	High	133	1931	129	607	69.2	6.18	3311.87	64.92	25.41	stress response;other biological processes	non-structural extracellular;other cell component	nucleic acid binding activity;other molecular function	Pf00273	0.023	129.73	2.42342e+09	2.02751e+07	2.9616e+09	3.17683e+09	3.19017e+09	2.03595e+09	2.27415e+09	2.58249e+09	531092	318497		1.75616e+07	1.88369e+07	1.90358e+07
Q29443	Serotransferrin OS=Bos taurus OX=9913 GN=TF PE=2 SV=1	67	High	High	High	High	High	High	n/a	n/a	n/a	Peak Found	Peak Found	Peak Found	Peak Found	Peak Found	Peak Found	Peak Found	Peak Found	Peak Found	45	257	44	704	77.7	7.08	451.59	32.64	35.14	stress response;transport;other biological processes	non-structural extracellular;plasma membrane;other membranes;other cytoplasmic organelle	other molecular function	Pf00405	0.01	83.56	8.49422e+07	59668.3	1.07915e+08	1.18911e+08	1.18928e+08	6.24364e+07	5.93153e+07	6.68598e+07				59668.3	43895.4	48208.3
P12763	Alpha-2-HS-glycoprotein OS=Bos taurus OX=9913 GN=AHSG PE=1 SV=2	56	High	High	High	High	High	High	n/a	n/a	n/a	High	High	High	High	High	High	High	High	High	35	634	35	359	38.4	5.5	1122.16	17.6	12.31	stress response;other biological processes	non-structural extracellular;extracellular matrix;plasma membrane;other membranes;ER/Golgi;other cell component	enzyme regulator activity	Pf00031	0.019	139.77	1.17827e+09	7.40572e+06	1.2289e+09	1.26523e+09	1.28898e+09	7.55788e+08	1.07887e+09	1.12973e+09				6.82396e+06	7.15733e+06	7.40572e+06
Q2UVX4	Complement C3 OS=Bos taurus OX=9913 GN=C3 PE=1 SV=2	14	Medium	Medium	Medium	Medium	Medium	High	n/a	n/a	n/a	Peak Found	Peak Found	Medium	Peak Found	Medium	Medium	High	High	High	25	57	25	1661	187.1	6.84	51.86	33.37	40.63	cell organization and biogenesis;other metabolic processes;stress response;developmental processes;signal transduction;other biological processes	non-structural extracellular;other cell component	signal transduction activity or receptor binding;enzyme regulator activity	Pf00207, Pf01759, Pf01821, Pf01835, Pf07677, Pf07678, Pf07703, Pf17789, Pf17790, Pf17791, Pf21308, Pf21406	0.528	112.34	556322	2.83333e+06	989390	683248	593443	413231	489154	521524				2.83333e+06	2.85796e+06	2.74136e+06
P15497	Apolipoprotein A-I OS=Bos taurus OX=9913 GN=APOA1 PE=1 SV=3	74	Medium	Peak Found	Peak Found	Medium	Peak Found	Peak Found	High	High	High	High	High	High	High	High	High	High	High	High	24	240	24	265	30.3	5.97	382.42	130.27	27.7	protein metabolism;other metabolic processes;transport;other biological processes	non-structural extracellular	signal transduction activity or receptor binding;other molecular function	Pf01442	0.71	90.59	2384057	1.36978e+07	1.64412e+06	2384057	3.15776e+06	940799	1.55815e+06	1.03823e+06	2.38264e+07	3.79481e+07	2.7112e+07	1.25871e+07	1.36958e+07	1.35433e+07
Q3SZ57	Alpha-fetoprotein OS=Bos taurus OX=9913 GN=AFP PE=2 SV=1	33	High	High	High	High	High	High	n/a	n/a	n/a	Medium	Medium	Medium	Medium	Medium	Medium	Medium	Medium	Medium	19	108	17	610	68.5	6.29	97.11	14.02	23.33	other metabolic processes;developmental processes;signal transduction	non-structural extracellular;other cell component	other molecular function	Pf00273	0.01	48.48	2.0335e+07	63407.3	2.23389e+07	2.4687e+07	2.0616e+07	1.82308e+07	1.66518e+07	2.00579e+07				37403.5	44893.6	62741.6
Q3MHN5	Vitamin D-binding protein OS=Bos taurus OX=9913 GN=GC PE=2 SV=1	37	High	High	High	High	High	High	Peak Found	Peak Found	n/a	Peak Found	Peak Found	Peak Found	Peak Found	Peak Found	Peak Found	Peak Found	Peak Found	Peak Found	18	67	18	474	53.3	5.52	95.65	64.64	45.79	transport	non-structural extracellular;other cell component	transporter activity;cytoskeletal activity;other molecular function	Pf00273, Pf09164	0.01	70.49	1.01169e+07	80028.2	1.12717e+07	1.20628e+07	1.42558e+07	9.08557e+06	8.58766e+06	1.12653e+07	106345	45625		27877.6	30427.6	25770.7
P34955	Alpha-1-antiproteinase OS=Bos taurus OX=9913 GN=SERPINA1 PE=1 SV=1	29	High	High	High	High	High	High	n/a	n/a	n/a	Peak Found	Peak Found	Peak Found	Peak Found	Peak Found	Peak Found	Peak Found	Medium	Peak Found	17	129	17	416	46.1	6.52	170.15	3.81	33.53		non-structural extracellular;ER/Golgi	enzyme regulator activity;other molecular function	Pf00079	0.021	97.78	4.44187e+07	607249	4.62486e+07	4.62029e+07	4.54067e+07	4.30123e+07	4.24275e+07	4.34522e+07				554970	607607	607249
Q7SIH1	Alpha-2-macroglobulin OS=Bos taurus OX=9913 GN=A2M PE=1 SV=2	13	High	High	High	High	High	High	n/a	n/a	n/a	Peak Found	Peak Found	Peak Found	Peak Found	Peak Found	Peak Found	Peak Found	Peak Found	Peak Found	13	73	13	1510	167.5	6.02	139.59	10.5	16.9		non-structural extracellular	enzyme regulator activity;other molecular function	Pf00207, Pf01835, Pf07677, Pf07678, Pf07703, Pf17789, Pf17791	0.023	51.68	1.82181e+07	278175	1.79618e+07	2.05195e+07	1.94461e+07	1.68665e+07	1.51556e+07	1.84781e+07				278175	320204	315030
Q2KJF1	Alpha-1B-glycoprotein OS=Bos taurus OX=9913 GN=A1BG PE=1 SV=1	25	High	High	High	High	High	High	Medium	n/a	n/a	n/a	Medium	Medium	n/a	Medium	Medium	Peak Found	n/a	Peak Found	13	56	13	503	53.5	5.43	99.55	9.53	19.13		non-structural extracellular;plasma membrane;other membranes		Pf00047	0.01	19.76	6.44692e+06	7612.65	5.40978e+06	6.2953e+06	6.60219e+06	7.01702e+06	5.89866e+06	6.82698e+06
P01966	Hemoglobin subunit alpha OS=Bos taurus OX=9913 GN=HBA PE=1 SV=2	67	High	High	High	High	High	High	High	High	High	Peak Found	Peak Found	Peak Found	High	High	High	High	High	High	12	89	12	142	15.2	8.44	187.89	51.23	30.8	other metabolic processes;transport;other biological processes	cytosol;other cell component	other molecular function	Pf00042	0.141	68.5	1.61086e+07	1.75661e+06	2.10761e+07	2.19083e+07	2.33071e+07	1.61086e+07	1.55976e+07	1.85322e+07	5.07129e+06	7.25099e+06	3.62918e+06	995194	1.23527e+06	1.27375e+06
P00735	Prothrombin OS=Bos taurus OX=9913 GN=F2 PE=1 SV=2	20	High	High	Peak Found	Peak Found	High	Peak Found	n/a	n/a	n/a	High	High	High	High	High	High	High	High	High	12	84	12	625	70.5	6.33	178.5	25.51	24.51	cell organization and biogenesis;protein metabolism;stress response;other biological processes	non-structural extracellular;extracellular matrix	other molecular function	Pf00051, Pf00089, Pf00594, Pf09396	3.716	49.36	1.50678e+06	1.61995e+07	1.56187e+06	1.63372e+06	1101553	1.71816e+06	1.45364e+06	809987				2.00519e+07	2.21733e+07	2.24443e+07
P81644	Apolipoprotein A-II OS=Bos taurus OX=9913 GN=APOA2 PE=1 SV=2	46	High	High	High	Medium	High	High	High	High	High	High	High	High	High	High	High	High	High	High	10	85	10	100	11.2	8.1	129.66	52.53	48.04	cell organization and biogenesis;protein metabolism;other metabolic processes;stress response;transport;other biological processes	non-structural extracellular	signal transduction activity or receptor binding;transporter activity;enzyme regulator activity;other molecular function	Pf04711	1.105	132.57	3.64958e+06	8.25807e+06	6.8712e+06	7.42043e+06	6.83994e+06	2.59265e+06	2.20542e+06	2.29026e+06	3.64958e+06	4.7257e+06	1.91684e+06	1.36741e+07	1.50221e+07	1.50871e+07
Q58D62	Fetuin-B OS=Bos taurus OX=9913 GN=FETUB PE=1 SV=1	24	High	High	High	High	High	High	n/a	n/a	n/a	n/a	Peak Found	Peak Found	n/a	Peak Found	n/a	n/a	n/a	n/a	10	52	9	387	42.6	5.77	87.08	9.33	19.63	other biological processes	non-structural extracellular	enzyme regulator activity	Pf00031	0.01	26.87	1.1557e+07	5029.93	1.22661e+07	1.27078e+07	1.29742e+07	1.08888e+07	1.06294e+07	1.06181e+07					5032.89	5029.93
P01045	Kininogen-2 OS=Bos taurus OX=9913 GN=KNG2 PE=1 SV=1	8	High	High	High	Medium	Medium	High	n/a	n/a	n/a	Peak Found	Peak Found	Peak Found	Peak Found	Peak Found	Peak Found	Peak Found	Peak Found	Peak Found	7	16	7	619	68.7	6.57	15.09	57.79	35.4	stress response;other biological processes	non-structural extracellular	enzyme regulator activity	Pf00031	0.042	134.01	710092	201776	1.56769e+06	1.47011e+06	506157	429179	448015	996195				179080	205205	201776
P01044	Kininogen-1 OS=Bos taurus OX=9913 GN=KNG1 PE=1 SV=1	8	High	High	High	Medium	Medium	High	n/a	n/a	n/a	Peak Found	Peak Found	Peak Found	Peak Found	Peak Found	Peak Found	Peak Found	Peak Found	Peak Found	7	16	7	621	68.8	6.62	15.09	57.79	35.4	stress response;other biological processes	non-structural extracellular	enzyme regulator activity	Pf00031	0.042	134.01	710092	201776	1.56769e+06	1.47011e+06	506157	429179	448015	996195				179080	205205	201776
P06868	Plasminogen OS=Bos taurus OX=9913 GN=PLG PE=1 SV=2	9	Medium	High	High	High	Medium	High	Medium	Medium	n/a	Peak Found	Peak Found	Peak Found	Peak Found	Peak Found	Peak Found	n/a	n/a	n/a	7	19	7	812	91.2	7.5	17	21.4	23.96	protein metabolism;stress response;other biological processes	non-structural extracellular	signal transduction activity or receptor binding;other molecular function	Pf00024, Pf00051, Pf00089	0.03	31.79	672790	18857.3	641270	824275	807018	547219	465837	705859				15782.5	23240.9	29070.3
Q95121	Pigment epithelium-derived factor OS=Bos taurus OX=9913 GN=SERPINF1 PE=1 SV=1	18	n/a	n/a	n/a	n/a	n/a	n/a	Medium	High	Medium	n/a	n/a	n/a	n/a	n/a	n/a	n/a	n/a	n/a	7	13	7	416	46.2	7.05	10.49	45		other biological processes	non-structural extracellular;other cell component	enzyme regulator activity	Pf00079	0.01		1.23573e+06								601898	1.63494e+06	1.23573e+06
P02081	Hemoglobin fetal subunit beta OS=Bos taurus OX=9913 PE=1 SV=1	43	High	High	High	High	High	High	n/a	n/a	n/a	Peak Found	Peak Found	Peak Found	High	High	High	High	High	High	6	45	6	145	15.8	7.03	90.01	15.58	30.26	other metabolic processes;transport;other biological processes	cytosol;other cell component	other molecular function	Pf00042	0.264	94.9	8.40651e+06	2.4102e+06	7.91908e+06	8.44721e+06	8.36602e+06	9.04567e+06	5.55467e+06	8.56788e+06				1.79321e+06	1.89729e+06	1.82996e+06
P00978	Protein AMBP OS=Bos taurus OX=9913 GN=AMBP PE=1 SV=2	18	Medium	High	Medium	High	High	Medium	n/a	n/a	n/a	Medium	High	Medium	Peak Found	Peak Found	Peak Found	Peak Found	High	High	6	23	6	352	39.2	7.62	28.54	26.58	29.77		non-structural extracellular;plasma membrane;other membranes;cytosol;mitochondrion;ER/Golgi;nucleus;other cell component	enzyme regulator activity;other molecular function	Pf00014, Pf00061	0.593	30.62	3.14465e+06	1.24255e+06	1.56768e+06	3.58946e+06	3.69757e+06	2.60433e+06	3.23672e+06	3.0552e+06				1.53139e+06	1.59382e+06	1.55187e+06
P81187	Complement factor B OS=Bos taurus OX=9913 GN=CFB PE=1 SV=2	9	High	Medium	Medium	Medium	Peak Found	Medium	Medium	High	High	Peak Found	Peak Found	Peak Found	Peak Found	Peak Found	Peak Found	n/a	n/a	n/a	6	14	6	761	85.3	7.68	21.28	103.08	72.89	protein metabolism;stress response;other biological processes	non-structural extracellular	other molecular function	Pf00084, Pf00089, Pf00092	0.032	96.06	400632	11195.7	500592	57371.7	381093	400632	393996	279788	930056	2.59191e+06	1.8216e+06	28570	23150.4	21735.1
P19035	Apolipoprotein C-III OS=Bos taurus OX=9913 GN=APOC3 PE=1 SV=2	42	n/a	n/a	n/a	n/a	n/a	n/a	High	High	Peak Found	High	High	High	High	High	Medium	High	High	High	4	41	4	96	10.7	5.11	49.79	15.06	42.02	protein metabolism;other metabolic processes;transport;other biological processes	non-structural extracellular	signal transduction activity or receptor binding;enzyme regulator activity;other molecular function	Pf05778	4.134	39.41	581066	3.9066e+06							581066	658001	485255	6939990	8.02922e+06	7.74872e+06
Q148H6	Keratin, type I cytoskeletal 28 OS=Bos taurus OX=9913 GN=KRT28 PE=2 SV=1	8	n/a	n/a	n/a	n/a	n/a	Medium	High	Medium	n/a	Medium	Medium	n/a	n/a	n/a	n/a	n/a	n/a	n/a	4	6	3	464	50.7	5.3	5.88	84.4		cell organization and biogenesis;other biological processes	cytoskeleton;other cell component	other molecular function	Pf00038	0.01		252363								502212	126813
Q03247	Apolipoprotein E OS=Bos taurus OX=9913 GN=APOE PE=1 SV=1	12	n/a	n/a	n/a	Peak Found	n/a	n/a	n/a	Medium	n/a	Peak Found	Peak Found	Peak Found	Peak Found	Peak Found	Peak Found	Medium	High	High	4	8	4	316	36	5.67	17.12		17.7	cell organization and biogenesis;protein metabolism;other metabolic processes;transport;other biological processes	non-structural extracellular;extracellular matrix;other cytoplasmic organelle	signal transduction activity or receptor binding;other molecular function	Pf01442	1.98	17.62	228928	1.29913e+06				228928						1.02506e+06	1.07504e+06	1.09193e+06
Q29S21	Keratin, type II cytoskeletal 7 OS=Bos taurus OX=9913 GN=KRT7 PE=2 SV=1	8	n/a	n/a	n/a	n/a	n/a	n/a	Medium	High	High	n/a	n/a	n/a	n/a	n/a	n/a	n/a	n/a	n/a	4	6	3	466	51.5	5.97	11.95	44.38		cell organization and biogenesis;other biological processes	cytoskeleton	bone, tooth or skin structural activity	Pf00038, Pf16208	0.01		1.05618e+06								739753	1.76953e+06	1.05618e+06
Q2KIZ8	DNA replication licensing factor MCM6 OS=Bos taurus OX=9913 GN=MCM6 PE=2 SV=1	8	High	High	High	Peak Found	High	Medium	n/a	n/a	n/a	n/a	n/a	n/a	Peak Found	n/a	n/a	n/a	n/a	n/a	4	15	2	821	92.9	5.36	3.77	12.77		cell cycle OR cell proliferation;cell organization and biogenesis;DNA metabolism;other metabolic processes;stress response	other membranes;nucleus;other cell component	nucleic acid binding activity;other molecular function	Pf00493, Pf14551, Pf17207, Pf17855, Pf18263	0.01	2.48	11068123	5782.55	11068123	11253203	11388355		8178440	11008038
Q3T052	Inter-alpha-trypsin inhibitor heavy chain H4 OS=Bos taurus OX=9913 GN=ITIH4 PE=1 SV=1	5	High	Medium	High	High	Medium	Medium	n/a	n/a	n/a	n/a	n/a	n/a	n/a	n/a	n/a	n/a	n/a	n/a	4	21	4	916	101.4	6.68	25.4			other metabolic processes;stress response	non-structural extracellular	enzyme regulator activity	Pf00092, Pf06668, Pf08487
P06394	Keratin, type I cytoskeletal 10 OS=Bos taurus OX=9913 GN=KRT10 PE=3 SV=1	7	n/a	n/a	n/a	n/a	n/a	n/a	Medium	High	High	n/a	n/a	n/a	n/a	n/a	n/a	n/a	n/a	n/a	4	8	2	526	54.8	5.11	11.9	53.35		cell organization and biogenesis;other biological processes	non-structural extracellular;cytoskeleton;other cell component	bone, tooth or skin structural activity;other molecular function	Pf00038	0.01		706063								254377	898244	706063
P01017	Angiotensinogen OS=Bos taurus OX=9913 GN=AGT PE=1 SV=2	9	Medium	High	High	Medium	Medium	Medium	n/a	n/a	n/a	Peak Found	Peak Found	Peak Found	Peak Found	Peak Found	Peak Found	n/a	n/a	n/a	4	12	4	476	51.4	6.96	14.3	9.86	8.88	transport;developmental processes;signal transduction;other biological processes	non-structural extracellular	signal transduction activity or receptor binding;enzyme regulator activity	Pf00079	0.016	14.68	728453	11667.2	671946	693888	779662	773420	603494	764740				10795.6	10643.5	10836.4
P24627	Lactotransferrin OS=Bos taurus OX=9913 GN=LTF PE=1 SV=2	4	Medium	High	Medium	Medium	Medium	High	n/a	n/a	n/a	Peak Found	Peak Found	Peak Found	Peak Found	Peak Found	Peak Found	Peak Found	Peak Found	Peak Found	4	18	4	708	78	8.32	12.53	60.15	31.39	protein metabolism;stress response;transport;developmental processes;other biological processes	non-structural extracellular;plasma membrane;other membranes;other cytoplasmic organelle;other cell component	signal transduction activity or receptor binding;enzyme regulator activity;other molecular function	Pf00405	0.01	77.39	2.61281e+06	10404.1	4.28862e+06	4866310	5474988	1.59184e+06	1.25553e+06	1.55597e+06				8901.34	6617.88	9947.93
P02070	Hemoglobin subunit beta OS=Bos taurus OX=9913 GN=HBB PE=1 SV=1	24	High	High	High	High	High	High	n/a	n/a	n/a	Peak Found	Peak Found	Peak Found	High	High	High	High	High	High	3	30	3	145	15.9	7.59	66.77	18.62	21.84	other metabolic processes;transport;other biological processes	cytosol;other cell component	other molecular function	Pf00042	0.265	79.8	5.86216e+06	1.74923e+06	5.64951e+06	5.96791e+06	5.96894e+06	5.88985e+06	3.39333e+06	5.83461e+06				1.44357e+06	1.51233e+06	1.45179e+06
Q0P5J4	Keratin, type I cytoskeletal 25 OS=Bos taurus OX=9913 GN=KRT25 PE=2 SV=1	6	n/a	n/a	n/a	n/a	n/a	Medium	High	Peak Found	n/a	Medium	Medium	n/a	n/a	n/a	n/a	n/a	n/a	n/a	3	4	3	450	49.3	5.03	2.48	84.4		cell organization and biogenesis;other biological processes	cytoskeleton;other cell component	other molecular function	Pf00038	0.01		252363								502212	126813
Q0VD53	Vacuolar protein sorting-associated protein 26A OS=Bos taurus OX=9913 GN=VPS26A PE=2 SV=1	3	High	High	High	Medium	High	Medium	n/a	n/a	n/a	n/a	n/a	n/a	n/a	n/a	n/a	n/a	n/a	n/a	3	27	3	327	38.1	6.57	5.47	24.02		transport	other membranes;cytosol;other cytoplasmic organelle;other cell component		Pf03643	0.01		1.76314e+07		24824418	19213730	17079378	14631619	18201364	12442963
Q3SZV7	Hemopexin OS=Bos taurus OX=9913 GN=HPX PE=2 SV=1	6	High	High	High	High	High	High	n/a	n/a	n/a	Peak Found	Peak Found	Peak Found	Peak Found	Peak Found	Peak Found	Peak Found	Peak Found	Peak Found	3	14	3	459	52.2	7.8	29.84	11.46	22.1	other metabolic processes;transport;other biological processes	non-structural extracellular	transporter activity;other molecular function	Pf00045	0.01	29.27	8.54656e+06	70335	7.70646e+06	9.56821e+06	9.18506e+06	7.95244e+06	7.69441e+06	9.87936e+06				70217.1	91887	92362.4
Q2KIS7	Tetranectin OS=Bos taurus OX=9913 GN=CLEC3B PE=2 SV=1	17	n/a	Peak Found	Peak Found	n/a	Peak Found	n/a	Medium	High	High	n/a	n/a	n/a	n/a	n/a	Peak Found	n/a	n/a	n/a	3	5	3	202	22.1	5.64	8.68	112.41		other biological processes	non-structural extracellular;nucleus;other cell component	other molecular function	Pf00059	0.013	128.4	220619	3650.3		62204.2	32792.9		36516.5		782469	1.72525e+06	1166896
H2AM11	RNA-directed RNA polymerase L OS=Bovine Schmallenberg virus (isolate Bovine/BH80/Germany/2011) OX=1318464 GN=L PE=3 SV=1	1	Medium	Medium	Medium	Medium	n/a	Medium	n/a	n/a	n/a	n/a	n/a	n/a	n/a	n/a	n/a	n/a	Medium	n/a	3	6	3	2254	260.9	7.08	0			protein metabolism;RNA metabolism OR transcription;other metabolic processes;other biological processes	other cell component	other molecular function	Pf04196, Pf15518, Pf21561
Q5XQN5	Keratin, type II cytoskeletal 5 OS=Bos taurus OX=9913 GN=KRT5 PE=1 SV=1	4	n/a	n/a	n/a	n/a	n/a	n/a	Medium	High	High	n/a	n/a	n/a	n/a	n/a	n/a	n/a	n/a	n/a	3	5	2	601	62.9	7.81	9.33	35.21		cell organization and biogenesis;other biological processes	cytoskeleton;other cell component	bone, tooth or skin structural activity	Pf00038, Pf16208	0.01		967474								677113	1.38441e+06	967474
Q08D91	Keratin, type II cytoskeletal 75 OS=Bos taurus OX=9913 GN=KRT75 PE=2 SV=1	5	n/a	n/a	n/a	n/a	n/a	n/a	Medium	High	High	n/a	n/a	n/a	n/a	n/a	n/a	n/a	n/a	n/a	3	5	2	543	59	7.65	9.33	35.21		cell organization and biogenesis;other biological processes	cytoskeleton	bone, tooth or skin structural activity	Pf00038, Pf16208	0.01		967474								677113	1.38441e+06	967474
A1L595	Keratin, type I cytoskeletal 17 OS=Bos taurus OX=9913 GN=KRT17 PE=2 SV=1	5	n/a	n/a	n/a	n/a	n/a	n/a	Medium	Medium	Medium	n/a	n/a	n/a	n/a	n/a	n/a	n/a	n/a	n/a	3	8	1	441	48.7	5.15	8.49			cell organization and biogenesis;other biological processes	cytoskeleton;other cell component	other molecular function	Pf00038
P03308	Genome polyprotein OS=Foot-and-mouth disease virus (isolate Bovine/United Kingdom/A12Valle119/1932 serotype A) OX=12114 PE=1 SV=2	1	Medium	Medium	n/a	n/a	n/a	Medium	n/a	n/a	n/a	n/a	n/a	n/a	n/a	n/a	n/a	Medium	Medium	Medium	3	6	2	2333	259	6.8	0			cell organization and biogenesis;protein metabolism;RNA metabolism OR transcription;other metabolic processes;transport;other biological processes	other membranes;other cell component	transporter activity;nucleic acid binding activity;other molecular function	Pf00073, Pf00548, Pf00680, Pf00910, Pf05408, Pf08935
Q8HYY4	Uveal autoantigen with coiled-coil domains and ankyrin repeats protein OS=Bos taurus OX=9913 GN=UACA PE=1 SV=1	2	Medium	n/a	Medium	n/a	n/a	n/a	Medium	n/a	n/a	n/a	n/a	n/a	n/a	n/a	n/a	n/a	n/a	n/a	3	3	1	1401	161.2	6.84	0			other biological processes	cytosol;cytoskeleton;nucleus	cytoskeletal activity	Pf12796
Q3T0J9	Guanine nucleotide-binding protein-like 3-like protein OS=Bos taurus OX=9913 GN=GNL3L PE=2 SV=1	2	n/a	n/a	n/a	n/a	Medium	n/a	Medium	n/a	n/a	Medium	n/a	n/a	n/a	n/a	n/a	n/a	Medium	n/a	3	4	2	575	64.8	8.56	0			other biological processes	nucleus	other molecular function	Pf01926
P21809	Biglycan OS=Bos taurus OX=9913 GN=BGN PE=1 SV=3	11	Medium	Medium	Medium	Medium	Medium	Medium	n/a	n/a	n/a	n/a	n/a	n/a	n/a	n/a	n/a	n/a	n/a	n/a	3	8	1	369	41.6	7.28	0			developmental processes	non-structural extracellular;extracellular matrix;plasma membrane;other membranes;ER/Golgi;other cell component	other molecular function	Pf01462, Pf13855
Q9TTE1	Serpin A3-1 OS=Bos taurus OX=9913 GN=SERPINA3-1 PE=1 SV=3	3	Peak Found	Medium	Medium	Medium	Medium	High	n/a	n/a	n/a	Peak Found	Peak Found	Peak Found	Peak Found	Peak Found	Peak Found	n/a	Peak Found	Peak Found	2	6	2	411	46.2	5.99	7.14	14.43	18.28		non-structural extracellular;other cell component	enzyme regulator activity	Pf00079	0.01	24.38	1.31502e+06	13969.3	1.23038e+06	1278486	1352600	1.54572e+06	1.01796e+06	1.48772e+06				9997.14	10486.5	10183.6
Q2TBI2	Peroxynitrite isomerase THAP4 OS=Bos taurus OX=9913 GN=THAP4 PE=2 SV=2	17	Medium	n/a	Medium	n/a	Medium	Medium	n/a	n/a	n/a	n/a	n/a	n/a	n/a	n/a	n/a	n/a	n/a	n/a	2	4	2	584	63.4	9.38	0			other metabolic processes	nucleus;other cell component	nucleic acid binding activity;other molecular function	Pf05485, Pf08768
A7YWK3	Keratin, type II cytoskeletal 73 OS=Bos taurus OX=9913 GN=KRT73 PE=2 SV=1	3	n/a	n/a	n/a	n/a	n/a	n/a	Peak Found	High	High	n/a	n/a	n/a	n/a	n/a	n/a	n/a	n/a	n/a	2	3	1	540	58.8	7.23	6.42	45.91		cell organization and biogenesis;other biological processes	cytoskeleton	bone, tooth or skin structural activity	Pf00038, Pf16208	0.01		643792								446191	1.0996e+06	643792
A7YVI8	Oxidoreductase-like domain-containing protein 1 OS=Bos taurus OX=9913 GN=OXLD1 PE=2 SV=1	5	Medium	High	High	Medium	Medium	High	High	Medium	High	Medium	High	High	Medium	Medium	High	High	High	High	2	48	2	153	16.2	7.78	14.55	50.76	31.7				Pf09791	1.337	64.27	3.40196e+06	3.78705e+06	3.83474e+06	3.98281e+06	3.40196e+06	2.97993e+06	5.17316e+06	5.32885e+06	1.77776e+06	1.11063e+06	991392	3.73289e+06	5.32619e+06	5.27511e+06
A6QQR4	DNA excision repair protein ERCC-6-like OS=Bos taurus OX=9913 GN=ERCC6L PE=2 SV=1	4	High	Medium	High	Peak Found	High	High	n/a	n/a	n/a	n/a	n/a	n/a	n/a	n/a	n/a	n/a	n/a	Peak Found	2	6	2	1242	140.4	5.24	5.15	31.73		cell cycle OR cell proliferation;cell organization and biogenesis;other biological processes	other cell component	nucleic acid binding activity;other molecular function	Pf00176, Pf00271	0.01	23.34	2.17233e+06	15236.4	2.05977e+06	2.69201e+06	2.33652e+06	924975	1.61187e+06	2.29105e+06
Q08E40	Zinc transporter ZIP12 OS=Bos taurus OX=9913 GN=SLC39A12 PE=2 SV=1	1	Peak Found	Peak Found	Peak Found	High	High	Medium	n/a	n/a	n/a	n/a	n/a	n/a	n/a	n/a	n/a	n/a	n/a	n/a	2	3	2	654	72.7	5.45	2.47	25.35		cell organization and biogenesis;transport;developmental processes	other membranes	transporter activity	Pf02535, Pf18292, Pf21116	0.01		3.47205e+06		3.96569e+06	3.93222e+06	3.51435e+06	1.90421e+06	2.58097e+06	3.43025e+06
Q0P5J8	Striatin-interacting protein 1 OS=Bos taurus OX=9913 GN=STRIP1 PE=2 SV=1	3	High	High	High	Peak Found	Peak Found	Peak Found	n/a	n/a	n/a	n/a	n/a	n/a	n/a	n/a	n/a	n/a	n/a	n/a	2	4	0	837	95.6	6.29	3.77			cell organization and biogenesis;other biological processes	cytosol		Pf07923, Pf11882
Q2HJD1	VIP36-like protein OS=Bos taurus OX=9913 GN=LMAN2L PE=2 SV=1	2	Medium	Medium	Medium	n/a	n/a	Medium	n/a	n/a	n/a	n/a	n/a	n/a	n/a	n/a	n/a	n/a	n/a	n/a	2	7	2	348	40	9.04	0			transport	other membranes;ER/Golgi;other cell component	other molecular function	Pf03388
Q2KJJ8	5'-3' exonuclease PLD3 OS=Bos taurus OX=9913 GN=PLD3 PE=2 SV=1	5	n/a	n/a	Medium	Medium	Medium	n/a	n/a	n/a	n/a	n/a	n/a	n/a	n/a	n/a	n/a	n/a	n/a	n/a	2	4	2	490	54.6	6.65	0			DNA metabolism;stress response;other biological processes	other membranes;ER/Golgi;other cytoplasmic organelle	other molecular function	Pf13918
Q2T9X2	T-complex protein 1 subunit delta OS=Bos taurus OX=9913 GN=CCT4 PE=1 SV=3	2	Medium	Medium	Medium	Medium	Medium	Medium	n/a	n/a	n/a	n/a	n/a	n/a	n/a	n/a	n/a	n/a	n/a	n/a	2	9	1	542	58.2	7.33	0			protein metabolism;other metabolic processes	cytosol;cytoskeleton;other cell component	other molecular function	Pf00118
A3KN27	Keratin, type II cytoskeletal 74 OS=Bos taurus OX=9913 GN=KRT74 PE=2 SV=1	2	n/a	n/a	n/a	n/a	n/a	n/a	Medium	Medium	High	Medium	Medium	Medium	Medium	Medium	Medium	n/a	n/a	n/a	2	9	0	550	59.9	7.93	3.79			cell organization and biogenesis;other biological processes	cytoskeleton;other cell component	bone, tooth or skin structural activity;other molecular function	Pf00038, Pf16208
Q5E9W3	Dihydroorotate dehydrogenase (quinone), mitochondrial OS=Bos taurus OX=9913 GN=DHODH PE=1 SV=1	3	Medium	Medium	Medium	Medium	Medium	Medium	n/a	n/a	n/a	n/a	n/a	n/a	n/a	n/a	n/a	n/a	n/a	n/a	2	9	0	395	42.8	9.47	0			other metabolic processes	other membranes;mitochondrion	other molecular function	Pf01180
Q96802	Outer capsid protein VP4 OS=Rotavirus A (strain RVA/Cow/France/RF/1975/G6P6[1]) OX=10933 PE=1 SV=1	11	n/a	Medium	n/a	Medium	n/a	n/a	n/a	n/a	n/a	n/a	n/a	n/a	n/a	n/a	n/a	n/a	n/a	n/a	2	3	2	776	86.7	5.6	0			other biological processes	other membranes;other cell component		Pf00426, Pf17477, Pf17478
Q5EA89	Protein FAM76A OS=Bos taurus OX=9913 GN=FAM76A PE=2 SV=1	3	Peak Found	Peak Found	Peak Found	High	High	Medium	n/a	n/a	n/a	n/a	n/a	n/a	n/a	n/a	n/a	n/a	n/a	n/a	2	3	0	307	35.1	9.19	2.47				nucleus		Pf16046
Q2KJ21	Calcium-binding and coiled-coil domain-containing protein 1 OS=Bos taurus OX=9913 GN=CALCOCO1 PE=2 SV=1	1	Medium	High	Medium	High	High	Medium	n/a	n/a	n/a	Peak Found	Peak Found	Peak Found	Peak Found	Peak Found	Peak Found	n/a	n/a	n/a	2	8	0	680	75.6	4.93	4.93			cell-cell signaling;signal transduction;other biological processes	nucleus;other cell component	nucleic acid binding activity;other molecular function	Pf07888, Pf17751
A6QQZ7	MAGUK p55 subfamily member 7 OS=Bos taurus OX=9913 GN=MPP7 PE=2 SV=1	10	n/a	Medium	n/a	n/a	n/a	Medium	n/a	n/a	n/a	n/a	n/a	n/a	n/a	n/a	n/a	n/a	n/a	n/a	2	2	1	576	65.5	7.11	0			other biological processes	plasma membrane;other membranes;other cell component		Pf00595, Pf00625, Pf02828, Pf07653
Q32KV6	Nucleotide exchange factor SIL1 OS=Bos taurus OX=9913 GN=SIL1 PE=2 SV=1	2	High	High	High	Medium	Peak Found	Peak Found	n/a	n/a	n/a	n/a	n/a	n/a	n/a	n/a	n/a	n/a	n/a	n/a	2	4	1	462	52.5	5.74	3.77			transport	ER/Golgi	other molecular function	Pf08609
Q03763	Desmoglein-1 OS=Bos taurus OX=9913 GN=DSG1 PE=1 SV=1	1	High	High	High	Medium	Medium	High	High	Medium	High	Medium	High	High	Medium	Medium	High	High	High	High	2	40	0	1043	112.2	5.08	18.32			cell adhesion	plasma membrane;other membranes;nucleus;other cell component	other molecular function	Pf00028, Pf01049
Q0P5J6	Keratin, type I cytoskeletal 27 OS=Bos taurus OX=9913 GN=KRT27 PE=2 SV=1	5	n/a	n/a	n/a	n/a	n/a	Medium	High	Peak Found	n/a	n/a	n/a	n/a	n/a	n/a	n/a	n/a	n/a	n/a	2	2	2	460	49.9	5.1	2.48	84.4		cell organization and biogenesis;other biological processes	cytoskeleton;other cell component	other molecular function	Pf00038	0.01		252363								502212	126813
Q148H5	Keratin, type II cytoskeletal 71 OS=Bos taurus OX=9913 GN=KRT71 PE=2 SV=1	5	Medium	n/a	n/a	Medium	n/a	n/a	Peak Found	Medium	High	n/a	n/a	n/a	n/a	n/a	n/a	n/a	n/a	n/a	2	4	1	525	57.4	6.61	3.79			cell organization and biogenesis;other biological processes	cytoskeleton;other cell component	bone, tooth or skin structural activity	Pf00038, Pf16208
Q2KI45	tRNA methyltransferase 10 homolog C OS=Bos taurus OX=9913 GN=TRMT10C PE=2 SV=2	5	Medium	Medium	Medium	Medium	Medium	Medium	n/a	n/a	n/a	n/a	n/a	n/a	n/a	n/a	n/a	n/a	n/a	n/a	2	9	1	426	49.8	9.41	0			RNA metabolism OR transcription;other metabolic processes;other biological processes	mitochondrion;nucleus;other cell component	nucleic acid binding activity;other molecular function	Pf01746
Q148H7	Keratin, type II cytoskeletal 79 OS=Bos taurus OX=9913 GN=KRT79 PE=2 SV=1	3	n/a	n/a	n/a	n/a	n/a	n/a	Medium	Medium	High	n/a	n/a	n/a	n/a	n/a	n/a	n/a	n/a	n/a	2	3	1	535	57.7	7.46	3.79	30.03		cell organization and biogenesis;other biological processes	cytoskeleton	bone, tooth or skin structural activity;other molecular function	Pf00038, Pf16208	0.01		555087								383552	714486	555087
Q3SWX7	Annexin A3 OS=Bos taurus OX=9913 GN=ANXA3 PE=2 SV=3	5	Medium	Medium	Medium	Medium	Medium	Medium	n/a	n/a	n/a	n/a	n/a	n/a	n/a	n/a	n/a	n/a	n/a	n/a	2	9	1	323	36.1	6.93	0				other cell component	enzyme regulator activity;other molecular function	Pf00191
P41357	RNA-directed RNA polymerase L OS=Rinderpest virus (strain RBOK) OX=36409 GN=L PE=3 SV=1	0	n/a	n/a	Medium	n/a	n/a	Medium	n/a	n/a	n/a	n/a	n/a	n/a	n/a	n/a	n/a	n/a	n/a	n/a	2	2	1	2183	248	8.13	0			RNA metabolism OR transcription;other metabolic processes	other cell component	other molecular function	Pf00946, Pf14318
Q28036	Sodium/hydrogen exchanger 1 OS=Bos taurus OX=9913 GN=SLC9A1 PE=2 SV=2	1	Medium	Medium	Medium	Medium	Medium	Medium	n/a	n/a	n/a	n/a	n/a	n/a	n/a	n/a	n/a	n/a	n/a	n/a	2	24	0	818	90.9	7.27	0			cell organization and biogenesis;transport;other biological processes	plasma membrane;other membranes;other cell component	transporter activity;other molecular function	Pf00999, Pf16644
Q58CX7	Divergent protein kinase domain 2B OS=Bos taurus OX=9913 GN=DIPK2B PE=2 SV=1	3	n/a	n/a	Medium	n/a	n/a	n/a	n/a	Medium	Medium	n/a	n/a	n/a	n/a	n/a	n/a	n/a	n/a	n/a	2	3	2	433	48.1	8.12	0				non-structural extracellular		Pf12260
Q28115	Glial fibrillary acidic protein OS=Bos taurus OX=9913 GN=GFAP PE=1 SV=2	4	n/a	n/a	n/a	n/a	n/a	n/a	Medium	High	Peak Found	n/a	n/a	n/a	n/a	n/a	n/a	n/a	n/a	n/a	2	2	2	428	49.5	5.45	2.63	100.17		cell organization and biogenesis;other biological processes	cytoskeleton;other cell component	cytoskeletal activity	Pf00038, Pf04732	0.01		88705.1								62639.4	385115	88705.1
P03309	Genome polyprotein OS=Foot-and-mouth disease virus (isolate Bovine/Brazil/A24Cruzeiro/1955 serotype A) OX=12115 PE=1 SV=2	1	Medium	n/a	n/a	n/a	n/a	Medium	n/a	n/a	n/a	n/a	n/a	n/a	n/a	n/a	n/a	Medium	Medium	Medium	2	5	1	2333	259.4	6.7	0			cell organization and biogenesis;protein metabolism;RNA metabolism OR transcription;other metabolic processes;transport;other biological processes	other membranes;other cell component	transporter activity;nucleic acid binding activity;other molecular function	Pf00073, Pf00548, Pf00680, Pf00910, Pf05408, Pf08935
P22439	Pyruvate dehydrogenase protein X component OS=Bos taurus OX=9913 GN=PDHX PE=1 SV=3	9	n/a	n/a	Medium	n/a	Medium	n/a	n/a	n/a	n/a	n/a	n/a	n/a	n/a	n/a	n/a	n/a	n/a	n/a	2	3	2	501	53.9	8.44	0			other metabolic processes	mitochondrion;other cell component	other molecular function	Pf00198, Pf00364, Pf02817
P03306	Genome polyprotein OS=Foot-and-mouth disease virus (strain A10-61) OX=12112 PE=1 SV=2	1	Medium	n/a	n/a	n/a	n/a	Medium	n/a	n/a	n/a	n/a	n/a	n/a	n/a	n/a	n/a	Medium	Medium	Medium	2	5	1	2332	259.2	6.73	0			cell organization and biogenesis;protein metabolism;RNA metabolism OR transcription;other metabolic processes;transport;other biological processes	other membranes;other cell component	transporter activity;nucleic acid binding activity;other molecular function	Pf00073, Pf00548, Pf00680, Pf00910, Pf05408, Pf08935
P16379	RNA-directed RNA polymerase L OS=Vesicular stomatitis New Jersey virus (strain Ogden subtype Concan) OX=11283 GN=L PE=2 SV=2	1	Medium	n/a	n/a	n/a	n/a	n/a	Medium	n/a	n/a	n/a	n/a	n/a	n/a	n/a	n/a	n/a	n/a	n/a	2	2	1	2109	241.5	8.48	0			RNA metabolism OR transcription;other metabolic processes	other cell component	other molecular function	Pf00946, Pf14314, Pf14318, Pf21080, Pf21081
D8V078	RNA-directed RNA polymerase L OS=Tibrogargan virus (strain CS132) OX=1559361 GN=L PE=3 SV=1	0	High	High	High	Medium	High	High	n/a	n/a	n/a	Peak Found	Peak Found	Peak Found	Peak Found	Peak Found	Peak Found	Peak Found	Peak Found	Peak Found	2	6	2	2119	244.2	7.39	8.04	43.29	40.69	RNA metabolism OR transcription;other metabolic processes;other biological processes	other cell component	other molecular function	Pf00946, Pf14314, Pf14318, Pf21080	0.024	56.67	2.32068e+06	51614	2.49477e+06	3.41079e+06	3.23648e+06	995060	1.32077e+06	2.15874e+06				42533	82108.5	83422.6
O46680	TGF-beta receptor type-1 OS=Bos taurus OX=9913 GN=TGFBR1 PE=2 SV=1	11	Medium	n/a	n/a	n/a	Medium	Medium	n/a	n/a	n/a	n/a	n/a	n/a	n/a	n/a	n/a	n/a	n/a	n/a	2	4	2	499	55.8	7.42	0			other metabolic processes;developmental processes;signal transduction;other biological processes	plasma membrane;other membranes;nucleus;other cytoplasmic organelle;other cell component	kinase activity;other molecular function	Pf00069, Pf01064, Pf08515
Q32LQ1	Pleckstrin homology domain-containing family O member 2 OS=Bos taurus OX=9913 GN=PLEKHO2 PE=2 SV=1	9	High	High	High	Peak Found	Medium	Peak Found	n/a	n/a	n/a	n/a	n/a	n/a	n/a	n/a	n/a	n/a	n/a	n/a	2	5	1	499	54.1	5.52	3.77			other biological processes			Pf00169
Q3SZR3	Alpha-1-acid glycoprotein OS=Bos taurus OX=9913 GN=ORM1 PE=2 SV=1	10	High	High	High	High	High	High	n/a	n/a	n/a	n/a	n/a	Peak Found	n/a	n/a	n/a	n/a	n/a	n/a	2	9	2	202	23.2	5.87	18.86	9.94		stress response;other biological processes	non-structural extracellular		Pf00061	0.01	16.97	3.20202e+06	8585.75	3.29752e+06	3.41983e+06	2.92861e+06	3.32401e+06	2.59221e+06	3.1093e+06						8585.75
A5PK51	Nicotinate phosphoribosyltransferase OS=Bos taurus OX=9913 GN=NAPRT PE=2 SV=2	1	Medium	Medium	Medium	High	High	Medium	n/a	n/a	n/a	n/a	n/a	n/a	n/a	n/a	n/a	Peak Found	Peak Found	n/a	2	21	0	538	57.8	7.12	2.71			other metabolic processes	cytosol	other molecular function	Pf17767, Pf17956
Q0V8G8	Zinc finger and BTB domain-containing protein 6 OS=Bos taurus OX=9913 GN=ZBTB6 PE=2 SV=1	2	n/a	n/a	n/a	n/a	n/a	Medium	n/a	Medium	Medium	n/a	n/a	n/a	n/a	n/a	n/a	n/a	n/a	n/a	2	3	1	424	48.5	6.74	0			other biological processes	nucleus	nucleic acid binding activity;other molecular function	Pf00096, Pf00651
P49303	Genome polyprotein OS=Foot-and-mouth disease virus (isolate -/Azerbaijan/A22-550/1965 serotype A) OX=73481 PE=1 SV=1	3	Medium	n/a	n/a	n/a	n/a	n/a	n/a	n/a	n/a	n/a	n/a	n/a	n/a	n/a	n/a	Medium	Medium	Medium	2	4	1	2336	259.8	6.68	0			cell organization and biogenesis;protein metabolism;RNA metabolism OR transcription;other metabolic processes;transport;other biological processes	other membranes;other cell component	transporter activity;nucleic acid binding activity;other molecular function	Pf00073, Pf00548, Pf00680, Pf00910, Pf05408, Pf08935
P03310	Genome polyprotein OS=Foot-and-mouth disease virus (isolate -/Brazil/C3Indaial/1971 serotype C) OX=12117 PE=3 SV=2	1	Medium	n/a	n/a	n/a	n/a	Medium	n/a	n/a	n/a	n/a	n/a	n/a	n/a	n/a	n/a	Medium	Medium	Medium	2	5	1	2328	258.1	6.74	0			cell organization and biogenesis;protein metabolism;RNA metabolism OR transcription;other metabolic processes;transport;other biological processes	other membranes;other cell component	transporter activity;nucleic acid binding activity;other molecular function	Pf00073, Pf00548, Pf00680, Pf00910, Pf05408, Pf08935
P82669	Small ribosomal subunit protein mS25 OS=Bos taurus OX=9913 GN=MRPS25 PE=1 SV=2	9	Medium	High	Medium	Medium	High	Medium	n/a	n/a	n/a	Peak Found	Peak Found	Peak Found	Peak Found	Peak Found	Peak Found	n/a	n/a	n/a	2	8	2	173	20	9.07	2.46	44.81	34.48		other membranes;mitochondrion;translational apparatus	other molecular function	Pf05047	0.01	76.41	6.57734e+06	9752.92	6302266	7.76554e+06	7665173	1.53805e+06	3.56708e+06	6864424				12071.6	13542.2	14217.5
Q1LZH5	cAMP-responsive element modulator OS=Bos taurus OX=9913 GN=CREM PE=2 SV=3	15	Medium	Medium	Medium	n/a	n/a	n/a	n/a	n/a	n/a	n/a	n/a	n/a	n/a	n/a	n/a	n/a	n/a	n/a	2	4	2	360	38.7	5.74	0			other biological processes	nucleus	nucleic acid binding activity;other molecular function	Pf00170, Pf02173
A2I7M9	Serpin A3-2 OS=Bos taurus OX=9913 GN=SERPINA3-2 PE=3 SV=1	3	Peak Found	Medium	Medium	Medium	Medium	High	n/a	n/a	n/a	Peak Found	Peak Found	Peak Found	Peak Found	Peak Found	Peak Found	n/a	Peak Found	Peak Found	2	6	2	411	46.2	5.99	7.14	14.43	18.28		non-structural extracellular;other cell component	enzyme regulator activity	Pf00079	0.01	24.38	1.31502e+06	13969.3	1.23038e+06	1278486	1352600	1.54572e+06	1.01796e+06	1.48772e+06				9997.14	10486.5	10183.6
A2SZS3	RNA-directed RNA polymerase L OS=Rift valley fever virus OX=11588 PE=1 SV=1	0	High	High	High	High	High	High	n/a	n/a	n/a	Peak Found	n/a	n/a	n/a	n/a	n/a	n/a	n/a	n/a	2	32	1	2092	237.8	6.62	13.04	20.42		RNA metabolism OR transcription;other metabolic processes	other cell component	other molecular function	Pf04196, Pf12603, Pf15518	0.01		4.52534e+06		4.22169e+06	3.51083e+06	3.25412e+06	5036927	5538705	4.85082e+06
P36332	Structural polyprotein OS=Venezuelan equine encephalitis virus (strain P676) OX=36385 PE=3 SV=1	3	High	Medium	High	Peak Found	Peak Found	High	n/a	n/a	n/a	n/a	n/a	n/a	n/a	n/a	n/a	n/a	n/a	n/a	2	5	2	1255	138.1	8.73	3.96	16.07		protein metabolism;transport;other biological processes	other membranes;other cell component	nucleic acid binding activity;other molecular function	Pf00943, Pf00944, Pf01563, Pf01589	0.01		926899		1.01242e+06	871319	1.00114e+06	677098	752736	986026
A2I7N1	Serpin A3-5 OS=Bos taurus OX=9913 GN=SERPINA3-5 PE=3 SV=1	3	Peak Found	Medium	Medium	Medium	Medium	High	n/a	n/a	n/a	Peak Found	Peak Found	Peak Found	Peak Found	Peak Found	Peak Found	n/a	Peak Found	Peak Found	2	6	2	411	46.4	6.96	7.14	14.43	18.28		non-structural extracellular;other cell component	enzyme regulator activity	Pf00079	0.01	24.38	1.31502e+06	13969.3	1.23038e+06	1278486	1352600	1.54572e+06	1.01796e+06	1.48772e+06				9997.14	10486.5	10183.6
P23004	Cytochrome b-c1 complex subunit 2, mitochondrial OS=Bos taurus OX=9913 GN=UQCRC2 PE=1 SV=2	2	n/a	n/a	Medium	Medium	Medium	n/a	n/a	n/a	n/a	n/a	n/a	n/a	n/a	n/a	n/a	n/a	n/a	n/a	2	3	2	453	48.1	8.73	0			protein metabolism	other membranes;mitochondrion	other molecular function	Pf00675, Pf05193
P05786	Keratin, type II cytoskeletal 8 OS=Bos taurus OX=9913 GN=KRT8 PE=2 SV=3	2	n/a	n/a	n/a	n/a	n/a	n/a	Peak Found	Medium	High	Medium	Medium	n/a	n/a	n/a	n/a	n/a	n/a	n/a	2	4	0	478	53.6	5.69	3.79				cytoskeleton;nucleus;other cell component		Pf00038, Pf16208
Q2KJG1	Spermatogenesis-associated protein 6 OS=Bos taurus OX=9913 GN=SPATA6 PE=2 SV=2	2	Medium	Medium	High	Peak Found	Peak Found	Peak Found	n/a	n/a	n/a	n/a	n/a	n/a	n/a	n/a	n/a	n/a	n/a	n/a	2	5	1	487	56.1	8.73	1.21	52.14		cell organization and biogenesis;other biological processes	non-structural extracellular;cytoskeleton	cytoskeletal activity	Pf14909	0.01		4.74785e+06		6.80203e+06	7.65431e+06	7265913	1.56746e+06	3314024	3.15736e+06
A5PJG7	Holocytochrome c-type synthase OS=Bos taurus OX=9913 GN=HCCS PE=2 SV=1	16	Medium	n/a	n/a	n/a	n/a	Medium	n/a	n/a	n/a	n/a	n/a	n/a	n/a	n/a	n/a	n/a	n/a	n/a	2	2	1	275	31	6.54	0				other membranes;mitochondrion	other molecular function	Pf01265
Q148M6	Matrix remodeling-associated protein 8 OS=Bos taurus OX=9913 GN=MXRA8 PE=1 SV=1	5	Medium	n/a	n/a	n/a	n/a	n/a	n/a	n/a	n/a	Medium	Medium	Medium	n/a	n/a	n/a	n/a	Medium	n/a	2	5	2	463	52	7.85	0			cell adhesion;other biological processes	plasma membrane;other membranes;nucleus;other cell component		Pf07686
P81282	Versican core protein OS=Bos taurus OX=9913 GN=VCAN PE=1 SV=2	2	Medium	Medium	Medium	Medium	Medium	Medium	n/a	n/a	n/a	n/a	n/a	n/a	n/a	n/a	n/a	n/a	n/a	n/a	2	10	2	3381	369.8	4.55	0			cell adhesion;developmental processes;other biological processes	non-structural extracellular;extracellular matrix;other cell component	other molecular function	Pf00008, Pf00059, Pf00084, Pf00193, Pf07686
P13615	RNA-directed RNA polymerase L OS=Vesicular stomatitis New Jersey virus (strain Hazelhurst subtype Hazelhurst) OX=11281 GN=L PE=3 SV=1	1	Medium	n/a	n/a	n/a	n/a	n/a	Medium	n/a	n/a	n/a	n/a	n/a	n/a	n/a	n/a	n/a	n/a	n/a	2	2	1	2109	241.4	8.62	0			RNA metabolism OR transcription;other metabolic processes	other cell component	other molecular function	Pf00946, Pf14314, Pf14318, Pf21080, Pf21081
Q5E9L6	Serine/threonine-protein kinase 4 OS=Bos taurus OX=9913 GN=STK4 PE=2 SV=1	2	Medium	Medium	Medium	Medium	Medium	Medium	n/a	n/a	n/a	n/a	n/a	n/a	n/a	n/a	n/a	n/a	n/a	n/a	2	17	0	487	55.6	5.05	0			cell organization and biogenesis;other metabolic processes;signal transduction;other biological processes	nucleus;other cell component	kinase activity;other molecular function	Pf00069, Pf11629
Q2KIL1	Uncharacterized protein C1orf141 homolog OS=Bos taurus OX=9913 PE=2 SV=1	4	Medium	Medium	Medium	Medium	Medium	Medium	n/a	n/a	n/a	n/a	n/a	n/a	n/a	n/a	n/a	n/a	n/a	n/a	2	8	2	430	49.7	9.73	0						Pf15078
P56652	Inter-alpha-trypsin inhibitor heavy chain H3 OS=Bos taurus OX=9913 GN=ITIH3 PE=1 SV=2	2	Medium	Medium	Medium	n/a	Medium	Medium	n/a	n/a	n/a	n/a	n/a	n/a	n/a	n/a	n/a	n/a	n/a	n/a	2	6	2	891	99.5	5.9	8.42			other metabolic processes	non-structural extracellular	enzyme regulator activity	Pf00092, Pf06668, Pf08487
Q6TQR6	RNA-directed RNA polymerase L OS=Crimean-Congo hemorrhagic fever virus (strain Nigeria/IbAr10200/1970) OX=652961 GN=L PE=1 SV=3	1	Medium	n/a	n/a	n/a	n/a	n/a	Medium	n/a	n/a	n/a	n/a	n/a	n/a	n/a	n/a	n/a	n/a	n/a	2	2	2	3945	447.7	7.52	0			RNA metabolism OR transcription;other metabolic processes;other biological processes		other molecular function	Pf02338, Pf04196
A5PJN5	TRPM8 channel-associated factor 1 OS=Bos taurus OX=9913 GN=TCAF1 PE=2 SV=1	4	Medium	Medium	Medium	n/a	n/a	Medium	Medium	n/a	n/a	n/a	Medium	Medium	n/a	Medium	Medium	n/a	n/a	n/a	2	12	2	921	102.1	6.51	0			other biological processes	plasma membrane;other membranes	other molecular function	Pf13402, Pf17291
Q1LZ94	Rhombotin-2 OS=Bos taurus OX=9913 GN=LMO2 PE=2 SV=1	5	Medium	Medium	Medium	Medium	Medium	Medium	n/a	n/a	n/a	n/a	n/a	n/a	n/a	n/a	n/a	n/a	n/a	n/a	2	17	0	158	18.4	7.09	0			other biological processes	nucleus	other molecular function	Pf00412
P03305	Genome polyprotein OS=Foot-and-mouth disease virus (isolate Bovine/Germany/O1Kaufbeuren/1966 serotype O) OX=73482 PE=1 SV=1	1	Medium	n/a	n/a	n/a	n/a	Medium	n/a	n/a	n/a	n/a	n/a	n/a	n/a	n/a	n/a	Medium	Medium	Medium	2	5	1	2332	258.8	6.73	0			cell organization and biogenesis;protein metabolism;RNA metabolism OR transcription;other metabolic processes;transport;other biological processes	other membranes;other cell component	transporter activity;nucleic acid binding activity;other molecular function	Pf00073, Pf00548, Pf00680, Pf00910, Pf05408, Pf08935
Q1LZ83	Endoribonuclease LACTB2 OS=Bos taurus OX=9913 GN=LACTB2 PE=2 SV=1	6	n/a	n/a	n/a	Medium	n/a	Medium	n/a	n/a	n/a	n/a	n/a	n/a	n/a	n/a	n/a	n/a	n/a	n/a	2	2	1	288	32.7	7.2	0				mitochondrion	nucleic acid binding activity;other molecular function	Pf00753, Pf17778
Q6ZXD2	Alpha-N-acetylneuraminide alpha-2,8-sialyltransferase OS=Bos taurus OX=9913 GN=ST8SIA1 PE=2 SV=1	10	Medium	High	Medium	High	Medium	Medium	n/a	n/a	n/a	Peak Found	n/a	n/a	n/a	n/a	n/a	n/a	n/a	n/a	2	19	0	356	40.4	9.13	3.67			protein metabolism;other metabolic processes	other membranes;ER/Golgi	other molecular function	Pf00777
Q58D79	Rab effector Noc2 OS=Bos taurus OX=9913 GN=RPH3AL PE=2 SV=1	3	High	High	High	Medium	High	High	n/a	n/a	n/a	n/a	Peak Found	Peak Found	Peak Found	Peak Found	Peak Found	n/a	n/a	n/a	2	62	0	292	32	8.88	24.9			transport	other membranes;ER/Golgi	other molecular function	Pf02318
A0JNI1	LysM and putative peptidoglycan-binding domain-containing protein 1 OS=Bos taurus OX=9913 GN=LYSMD1 PE=2 SV=1	8	n/a	Medium	Medium	Medium	n/a	Medium	n/a	n/a	n/a	n/a	n/a	n/a	n/a	n/a	n/a	n/a	n/a	n/a	2	4	2	225	24.7	9.31	0						Pf01476
P36329	Structural polyprotein OS=Venezuelan equine encephalitis virus (strain 3880) OX=36382 PE=3 SV=1	3	High	Medium	High	Peak Found	Peak Found	High	n/a	n/a	n/a	n/a	n/a	n/a	n/a	n/a	n/a	n/a	n/a	n/a	2	5	2	1255	138.2	8.6	3.96	16.07		protein metabolism;transport;other biological processes	other membranes;other cell component	nucleic acid binding activity;other molecular function	Pf00943, Pf00944, Pf01563, Pf01589	0.01		926899		1.01242e+06	871319	1.00114e+06	677098	752736	986026
[truncated: 6 more columns]
