# Supplementary material for: Study of Hard Protein Corona on Lipid Surface of Composite Nanoconstruction
Source: Nanomaterials (Basel). 2024 Nov 4;14(21):1767. doi: 10.3390/nano14211767 (PMC11547845; doi:10.3390/nano14211767)
Supplement: Supplementary file 1 [file nanomaterials-14-01767-s001.zip › nanomaterials-3232336-supplementary/S2.xlsx]

## Sheet: Proteins
Table S2: Results of tandem mass spectrometry analysis for HC/MLNC
Accession	Description	Coverage [%]	Found in Sample: F1: Control, non_modif, 3	Found in Sample: F2: Control, non_modif, 3	Found in Sample: F3: Control, non_modif, 3	Found in Sample: F7: Control, non_modif, 2	Found in Sample: F8: Control, non_modif, 2	Found in Sample: F9: Control, non_modif, 2	Found in Sample: F16: Control, non_modif, 1	Found in Sample: F18: Control, non_modif, 1	Found in Sample: F19: Control, non_modif, 1	Found in Sample: F4: Sample, MLNC, 3	Found in Sample: F5: Sample, MLNC, 3	Found in Sample: F6: Sample, MLNC, 3	Found in Sample: F10: Sample, MLNC, 2	Found in Sample: F11: Sample, MLNC, 2	Found in Sample: F12: Sample, MLNC, 2	Found in Sample: F13: Sample, MLNC, 1	Found in Sample: F14: Sample, MLNC, 1	Found in Sample: F15: Sample, MLNC, 1	# Peptides	# PSMs	# Unique Peptides	# AAs	MW [kDa]	calc. pI	Score Sequest HT: Sequest HT	Abundances (Grouped) CV [%]: Control	Abundances (Grouped) CV [%]: Sample	Biological Process	Cellular Component	Molecular Function	Abundance Ratio: (Sample) / (Control)	Abundance Ratio Variability [%]: (Sample) / (Control)	Abundances (Grouped): Control	Abundances (Grouped): Sample	Abundance: F1: Control, non_modif, 3	Abundance: F2: Control, non_modif, 3	Abundance: F3: Control, non_modif, 3	Abundance: F7: Control, non_modif, 2	Abundance: F8: Control, non_modif, 2	Abundance: F9: Control, non_modif, 2	Abundance: F16: Control, non_modif, 1	Abundance: F18: Control, non_modif, 1	Abundance: F19: Control, non_modif, 1	Abundance: F4: Sample, MLNC, 3	Abundance: F5: Sample, MLNC, 3	Abundance: F6: Sample, MLNC, 3	Abundance: F10: Sample, MLNC, 2
P02769	Albumin OS=Bos taurus OX=9913 GN=ALB PE=1 SV=4	95	High	High	High	High	High	High	Peak Found	Peak Found	n/a	High	High	High	High	High	High	High	High	High	133	1931	129	607	69.2	6.18	3311.87	64.92	25.41	stress response;other biological processes	non-structural extracellular;other cell component	nucleic acid binding activity;other molecular function	0.023	129.73	2.42342e+09	2.02751e+07	2.9616e+09	3.17683e+09	3.19017e+09	2.03595e+09	2.27415e+09	2.58249e+09	531092	318497		1.75616e+07	1.88369e+07	1.90358e+07	1.79485e+07
Q29443	Serotransferrin OS=Bos taurus OX=9913 GN=TF PE=2 SV=1	67	High	High	High	High	High	High	n/a	n/a	n/a	Peak Found	Peak Found	Peak Found	Peak Found	Peak Found	Peak Found	Peak Found	Peak Found	Peak Found	45	257	44	704	77.7	7.08	451.59	32.64	35.14	stress response;transport;other biological processes	non-structural extracellular;plasma membrane;other membranes;other cytoplasmic organelle	other molecular function	0.01	83.56	8.49422e+07	59668.3	1.07915e+08	1.18911e+08	1.18928e+08	6.24364e+07	5.93153e+07	6.68598e+07				59668.3	43895.4	48208.3	39427.8
P12763	Alpha-2-HS-glycoprotein OS=Bos taurus OX=9913 GN=AHSG PE=1 SV=2	56	High	High	High	High	High	High	n/a	n/a	n/a	High	High	High	High	High	High	High	High	High	35	634	35	359	38.4	5.5	1122.16	17.6	12.31	stress response;other biological processes	non-structural extracellular;extracellular matrix;plasma membrane;other membranes;ER/Golgi;other cell component	enzyme regulator activity	0.019	139.77	1.17827e+09	7.40572e+06	1.2289e+09	1.26523e+09	1.28898e+09	7.55788e+08	1.07887e+09	1.12973e+09				6.82396e+06	7.15733e+06	7.40572e+06	7.5099e+06
Q2UVX4	Complement C3 OS=Bos taurus OX=9913 GN=C3 PE=1 SV=2	14	Medium	Medium	Medium	Medium	Medium	High	n/a	n/a	n/a	Peak Found	Peak Found	Medium	Peak Found	Medium	Medium	High	High	High	25	57	25	1661	187.1	6.84	51.86	33.37	40.63	cell organization and biogenesis;other metabolic processes;stress response;developmental processes;signal transduction;other biological processes	non-structural extracellular;other cell component	signal transduction activity or receptor binding;enzyme regulator activity	0.528	112.34	556322	2.83333e+06	989390	683248	593443	413231	489154	521524				2.83333e+06	2.85796e+06	2.74136e+06	1.77508e+06
P15497	Apolipoprotein A-I OS=Bos taurus OX=9913 GN=APOA1 PE=1 SV=3	74	Medium	Peak Found	Peak Found	Medium	Peak Found	Peak Found	High	High	High	High	High	High	High	High	High	High	High	High	24	240	24	265	30.3	5.97	382.42	130.27	27.7	protein metabolism;other metabolic processes;transport;other biological processes	non-structural extracellular	signal transduction activity or receptor binding;other molecular function	0.71	90.59	2384057	1.36978e+07	1.64412e+06	2384057	3.15776e+06	940799	1.55815e+06	1.03823e+06	2.38264e+07	3.79481e+07	2.7112e+07	1.25871e+07	1.36958e+07	1.35433e+07	2.07029e+07
Q3SZ57	Alpha-fetoprotein OS=Bos taurus OX=9913 GN=AFP PE=2 SV=1	33	High	High	High	High	High	High	n/a	n/a	n/a	Medium	Medium	Medium	Medium	Medium	Medium	Medium	Medium	Medium	19	108	17	610	68.5	6.29	97.11	14.02	23.33	other metabolic processes;developmental processes;signal transduction	non-structural extracellular;other cell component	other molecular function	0.01	48.48	2.0335e+07	63407.3	2.23389e+07	2.4687e+07	2.0616e+07	1.82308e+07	1.66518e+07	2.00579e+07				37403.5	44893.6	62741.6	64339.1
Q3MHN5	Vitamin D-binding protein OS=Bos taurus OX=9913 GN=GC PE=2 SV=1	37	High	High	High	High	High	High	Peak Found	Peak Found	n/a	Peak Found	Peak Found	Peak Found	Peak Found	Peak Found	Peak Found	Peak Found	Peak Found	Peak Found	18	67	18	474	53.3	5.52	95.65	64.64	45.79	transport	non-structural extracellular;other cell component	transporter activity;cytoskeletal activity;other molecular function	0.01	70.49	1.01169e+07	80028.2	1.12717e+07	1.20628e+07	1.42558e+07	9.08557e+06	8.58766e+06	1.12653e+07	106345	45625		27877.6	30427.6	25770.7	86020.5
P34955	Alpha-1-antiproteinase OS=Bos taurus OX=9913 GN=SERPINA1 PE=1 SV=1	29	High	High	High	High	High	High	n/a	n/a	n/a	Peak Found	Peak Found	Peak Found	Peak Found	Peak Found	Peak Found	Peak Found	Medium	Peak Found	17	129	17	416	46.1	6.52	170.15	3.81	33.53		non-structural extracellular;ER/Golgi	enzyme regulator activity;other molecular function	0.021	97.78	4.44187e+07	607249	4.62486e+07	4.62029e+07	4.54067e+07	4.30123e+07	4.24275e+07	4.34522e+07				554970	607607	607249	859702
Q7SIH1	Alpha-2-macroglobulin OS=Bos taurus OX=9913 GN=A2M PE=1 SV=2	13	High	High	High	High	High	High	n/a	n/a	n/a	Peak Found	Peak Found	Peak Found	Peak Found	Peak Found	Peak Found	Peak Found	Peak Found	Peak Found	13	73	13	1510	167.5	6.02	139.59	10.5	16.9		non-structural extracellular	enzyme regulator activity;other molecular function	0.023	51.68	1.82181e+07	278175	1.79618e+07	2.05195e+07	1.94461e+07	1.68665e+07	1.51556e+07	1.84781e+07				278175	320204	315030	232638
Q2KJF1	Alpha-1B-glycoprotein OS=Bos taurus OX=9913 GN=A1BG PE=1 SV=1	25	High	High	High	High	High	High	Medium	n/a	n/a	n/a	Medium	Medium	n/a	Medium	Medium	Peak Found	n/a	Peak Found	13	56	13	503	53.5	5.43	99.55	9.53	19.13		non-structural extracellular;plasma membrane;other membranes		0.01	19.76	6.44692e+06	7612.65	5.40978e+06	6.2953e+06	6.60219e+06	7.01702e+06	5.89866e+06	6.82698e+06
P01966	Hemoglobin subunit alpha OS=Bos taurus OX=9913 GN=HBA PE=1 SV=2	67	High	High	High	High	High	High	High	High	High	Peak Found	Peak Found	Peak Found	High	High	High	High	High	High	12	89	12	142	15.2	8.44	187.89	51.23	30.8	other metabolic processes;transport;other biological processes	cytosol;other cell component	other molecular function	0.141	68.5	1.61086e+07	1.75661e+06	2.10761e+07	2.19083e+07	2.33071e+07	1.61086e+07	1.55976e+07	1.85322e+07	5.07129e+06	7.25099e+06	3.62918e+06	995194	1.23527e+06	1.27375e+06	2.01931e+06
P00735	Prothrombin OS=Bos taurus OX=9913 GN=F2 PE=1 SV=2	20	High	High	Peak Found	Peak Found	High	Peak Found	n/a	n/a	n/a	High	High	High	High	High	High	High	High	High	12	84	12	625	70.5	6.33	178.5	25.51	24.51	cell organization and biogenesis;protein metabolism;stress response;other biological processes	non-structural extracellular;extracellular matrix	other molecular function	3.716	49.36	1.50678e+06	1.61995e+07	1.56187e+06	1.63372e+06	1101553	1.71816e+06	1.45364e+06	809987				2.00519e+07	2.21733e+07	2.24443e+07	1.22157e+07
P81644	Apolipoprotein A-II OS=Bos taurus OX=9913 GN=APOA2 PE=1 SV=2	46	High	High	High	Medium	High	High	High	High	High	High	High	High	High	High	High	High	High	High	10	85	10	100	11.2	8.1	129.66	52.53	48.04	cell organization and biogenesis;protein metabolism;other metabolic processes;stress response;transport;other biological processes	non-structural extracellular	signal transduction activity or receptor binding;transporter activity;enzyme regulator activity;other molecular function	1.105	132.57	3.64958e+06	8.25807e+06	6.8712e+06	7.42043e+06	6.83994e+06	2.59265e+06	2.20542e+06	2.29026e+06	3.64958e+06	4.7257e+06	1.91684e+06	1.36741e+07	1.50221e+07	1.50871e+07	7.09703e+06
Q58D62	Fetuin-B OS=Bos taurus OX=9913 GN=FETUB PE=1 SV=1	24	High	High	High	High	High	High	n/a	n/a	n/a	n/a	Peak Found	Peak Found	n/a	Peak Found	n/a	n/a	n/a	n/a	10	52	9	387	42.6	5.77	87.08	9.33	19.63	other biological processes	non-structural extracellular	enzyme regulator activity	0.01	26.87	1.1557e+07	5029.93	1.22661e+07	1.27078e+07	1.29742e+07	1.08888e+07	1.06294e+07	1.06181e+07					5032.89	5029.93
P01045	Kininogen-2 OS=Bos taurus OX=9913 GN=KNG2 PE=1 SV=1	8	High	High	High	Medium	Medium	High	n/a	n/a	n/a	Peak Found	Peak Found	Peak Found	Peak Found	Peak Found	Peak Found	Peak Found	Peak Found	Peak Found	7	16	7	619	68.7	6.57	15.09	57.79	35.4	stress response;other biological processes	non-structural extracellular	enzyme regulator activity	0.042	134.01	710092	201776	1.56769e+06	1.47011e+06	506157	429179	448015	996195				179080	205205	201776	137908
P01044	Kininogen-1 OS=Bos taurus OX=9913 GN=KNG1 PE=1 SV=1	8	High	High	High	Medium	Medium	High	n/a	n/a	n/a	Peak Found	Peak Found	Peak Found	Peak Found	Peak Found	Peak Found	Peak Found	Peak Found	Peak Found	7	16	7	621	68.8	6.62	15.09	57.79	35.4	stress response;other biological processes	non-structural extracellular	enzyme regulator activity	0.042	134.01	710092	201776	1.56769e+06	1.47011e+06	506157	429179	448015	996195				179080	205205	201776	137908
P06868	Plasminogen OS=Bos taurus OX=9913 GN=PLG PE=1 SV=2	9	Medium	High	High	High	Medium	High	Medium	Medium	n/a	Peak Found	Peak Found	Peak Found	Peak Found	Peak Found	Peak Found	n/a	n/a	n/a	7	19	7	812	91.2	7.5	17	21.4	23.96	protein metabolism;stress response;other biological processes	non-structural extracellular	signal transduction activity or receptor binding;other molecular function	0.03	31.79	672790	18857.3	641270	824275	807018	547219	465837	705859				15782.5	23240.9	29070.3	17265.5
P02081	Hemoglobin fetal subunit beta OS=Bos taurus OX=9913 PE=1 SV=1	43	High	High	High	High	High	High	n/a	n/a	n/a	Peak Found	Peak Found	Peak Found	High	High	High	High	High	High	6	45	6	145	15.8	7.03	90.01	15.58	30.26	other metabolic processes;transport;other biological processes	cytosol;other cell component	other molecular function	0.264	94.9	8.40651e+06	2.4102e+06	7.91908e+06	8.44721e+06	8.36602e+06	9.04567e+06	5.55467e+06	8.56788e+06				1.79321e+06	1.89729e+06	1.82996e+06	2.25361e+06
P00978	Protein AMBP OS=Bos taurus OX=9913 GN=AMBP PE=1 SV=2	18	Medium	High	Medium	High	High	Medium	n/a	n/a	n/a	Medium	High	Medium	Peak Found	Peak Found	Peak Found	Peak Found	High	High	6	23	6	352	39.2	7.62	28.54	26.58	29.77		non-structural extracellular;plasma membrane;other membranes;cytosol;mitochondrion;ER/Golgi;nucleus;other cell component	enzyme regulator activity;other molecular function	0.593	30.62	3.14465e+06	1.24255e+06	1.56768e+06	3.58946e+06	3.69757e+06	2.60433e+06	3.23672e+06	3.0552e+06				1.53139e+06	1.59382e+06	1.55187e+06	729331
Q32KY0	Apolipoprotein D OS=Bos taurus OX=9913 GN=APOD PE=2 SV=1	34	n/a	n/a	n/a	n/a	n/a	n/a	n/a	n/a	n/a	Medium	Medium	High	Medium	Medium	High	High	High	Medium	6	51	6	189	21.4	4.84	44.44		37.91	cell organization and biogenesis;other metabolic processes;stress response;transport;developmental processes;other biological processes	non-structural extracellular;cytosol;ER/Golgi;translational apparatus;other cell component	other molecular function	100			3.23656e+06										4.50778e+06	5.29201e+06	5.28781e+06	1.90659e+06
P81187	Complement factor B OS=Bos taurus OX=9913 GN=CFB PE=1 SV=2	9	High	Medium	Medium	Medium	Peak Found	Medium	Medium	High	High	Peak Found	Peak Found	Peak Found	Peak Found	Peak Found	Peak Found	n/a	n/a	n/a	6	14	6	761	85.3	7.68	21.28	103.08	72.89	protein metabolism;stress response;other biological processes	non-structural extracellular	other molecular function	0.032	96.06	400632	11195.7	500592	57371.7	381093	400632	393996	279788	930056	2.59191e+06	1.8216e+06	28570	23150.4	21735.1	4806.63
P19035	Apolipoprotein C-III OS=Bos taurus OX=9913 GN=APOC3 PE=1 SV=2	42	n/a	n/a	n/a	n/a	n/a	n/a	High	High	Peak Found	High	High	High	High	High	Medium	High	High	High	4	41	4	96	10.7	5.11	49.79	15.06	42.02	protein metabolism;other metabolic processes;transport;other biological processes	non-structural extracellular	signal transduction activity or receptor binding;enzyme regulator activity;other molecular function	4.134	39.41	581066	3.9066e+06							581066	658001	485255	6939990	8.02922e+06	7.74872e+06	3.21827e+06
Q148H6	Keratin, type I cytoskeletal 28 OS=Bos taurus OX=9913 GN=KRT28 PE=2 SV=1	8	n/a	n/a	n/a	n/a	n/a	Medium	High	Medium	n/a	Medium	Medium	n/a	n/a	n/a	n/a	n/a	n/a	n/a	4	6	3	464	50.7	5.3	5.88	84.4		cell organization and biogenesis;other biological processes	cytoskeleton;other cell component	other molecular function	0.01		252363								502212	126813
Q03247	Apolipoprotein E OS=Bos taurus OX=9913 GN=APOE PE=1 SV=1	12	n/a	n/a	n/a	Peak Found	n/a	n/a	n/a	Medium	n/a	Peak Found	Peak Found	Peak Found	Peak Found	Peak Found	Peak Found	Medium	High	High	4	8	4	316	36	5.67	17.12		17.7	cell organization and biogenesis;protein metabolism;other metabolic processes;transport;other biological processes	non-structural extracellular;extracellular matrix;other cytoplasmic organelle	signal transduction activity or receptor binding;other molecular function	1.98	17.62	228928	1.29913e+06				228928						1.02506e+06	1.07504e+06	1.09193e+06	1.28107e+06
Q2KIZ8	DNA replication licensing factor MCM6 OS=Bos taurus OX=9913 GN=MCM6 PE=2 SV=1	8	High	High	High	Peak Found	High	Medium	n/a	n/a	n/a	n/a	n/a	n/a	Peak Found	n/a	n/a	n/a	n/a	n/a	4	15	2	821	92.9	5.36	3.77	12.77		cell cycle OR cell proliferation;cell organization and biogenesis;DNA metabolism;other metabolic processes;stress response	other membranes;nucleus;other cell component	nucleic acid binding activity;other molecular function	0.01	2.48	11068123	5782.55	11068123	11253203	11388355		8178440	11008038							5782.55
P13608	Aggrecan core protein OS=Bos taurus OX=9913 GN=ACAN PE=1 SV=3	2	n/a	n/a	n/a	n/a	n/a	n/a	n/a	n/a	n/a	Medium	High	High	Peak Found	Peak Found	Peak Found	Peak Found	Peak Found	Peak Found	4	9	4	2364	246.2	4.23	8.46		57.58	cell adhesion;developmental processes;other biological processes	non-structural extracellular;extracellular matrix;other cell component	other molecular function	100			618146										1.1001e+06	1.1939e+06	1.17176e+06	524519
P01017	Angiotensinogen OS=Bos taurus OX=9913 GN=AGT PE=1 SV=2	9	Medium	High	High	Medium	Medium	Medium	n/a	n/a	n/a	Peak Found	Peak Found	Peak Found	Peak Found	Peak Found	Peak Found	n/a	n/a	n/a	4	12	4	476	51.4	6.96	14.3	9.86	8.88	transport;developmental processes;signal transduction;other biological processes	non-structural extracellular	signal transduction activity or receptor binding;enzyme regulator activity	0.016	14.68	728453	11667.2	671946	693888	779662	773420	603494	764740				10795.6	10643.5	10836.4	12566.1
P24627	Lactotransferrin OS=Bos taurus OX=9913 GN=LTF PE=1 SV=2	4	Medium	High	Medium	Medium	Medium	High	n/a	n/a	n/a	Peak Found	Peak Found	Peak Found	Peak Found	Peak Found	Peak Found	Peak Found	Peak Found	Peak Found	4	18	4	708	78	8.32	12.53	60.15	31.39	protein metabolism;stress response;transport;developmental processes;other biological processes	non-structural extracellular;plasma membrane;other membranes;other cytoplasmic organelle;other cell component	signal transduction activity or receptor binding;enzyme regulator activity;other molecular function	0.01	77.39	2.61281e+06	10404.1	4.28862e+06	4866310	5474988	1.59184e+06	1.25553e+06	1.55597e+06				8901.34	6617.88	9947.93	7555.85
P02070	Hemoglobin subunit beta OS=Bos taurus OX=9913 GN=HBB PE=1 SV=1	24	High	High	High	High	High	High	n/a	n/a	n/a	Peak Found	Peak Found	Peak Found	High	High	High	High	High	High	3	30	3	145	15.9	7.59	66.77	18.62	21.84	other metabolic processes;transport;other biological processes	cytosol;other cell component	other molecular function	0.265	79.8	5.86216e+06	1.74923e+06	5.64951e+06	5.96791e+06	5.96894e+06	5.88985e+06	3.39333e+06	5.83461e+06				1.44357e+06	1.51233e+06	1.45179e+06	1.74923e+06
Q0P5J4	Keratin, type I cytoskeletal 25 OS=Bos taurus OX=9913 GN=KRT25 PE=2 SV=1	6	n/a	n/a	n/a	n/a	n/a	Medium	High	Peak Found	n/a	Medium	Medium	n/a	n/a	n/a	n/a	n/a	n/a	n/a	3	4	3	450	49.3	5.03	2.48	84.4		cell organization and biogenesis;other biological processes	cytoskeleton;other cell component	other molecular function	0.01		252363								502212	126813
Q3SZV7	Hemopexin OS=Bos taurus OX=9913 GN=HPX PE=2 SV=1	6	High	High	High	High	High	High	n/a	n/a	n/a	Peak Found	Peak Found	Peak Found	Peak Found	Peak Found	Peak Found	Peak Found	Peak Found	Peak Found	3	14	3	459	52.2	7.8	29.84	11.46	22.1	other metabolic processes;transport;other biological processes	non-structural extracellular	transporter activity;other molecular function	0.01	29.27	8.54656e+06	70335	7.70646e+06	9.56821e+06	9.18506e+06	7.95244e+06	7.69441e+06	9.87936e+06				70217.1	91887	92362.4	54437.5
Q2KIS7	Tetranectin OS=Bos taurus OX=9913 GN=CLEC3B PE=2 SV=1	17	n/a	Peak Found	Peak Found	n/a	Peak Found	n/a	Medium	High	High	n/a	n/a	n/a	n/a	n/a	Peak Found	n/a	n/a	n/a	3	5	3	202	22.1	5.64	8.68	112.41		other biological processes	non-structural extracellular;nucleus;other cell component	other molecular function	0.013	128.4	220619	3650.3		62204.2	32792.9		36516.5		782469	1.72525e+06	1166896
H2AM11	RNA-directed RNA polymerase L OS=Bovine Schmallenberg virus (isolate Bovine/BH80/Germany/2011) OX=1318464 GN=L PE=3 SV=1	1	Medium	Medium	Medium	Medium	n/a	Medium	n/a	n/a	n/a	n/a	n/a	n/a	n/a	n/a	n/a	n/a	Medium	n/a	3	6	3	2254	260.9	7.08	0			protein metabolism;RNA metabolism OR transcription;other metabolic processes;other biological processes	other cell component	other molecular function
P03308	Genome polyprotein OS=Foot-and-mouth disease virus (isolate Bovine/United Kingdom/A12Valle119/1932 serotype A) OX=12114 PE=1 SV=2	1	Medium	Medium	n/a	n/a	n/a	Medium	n/a	n/a	n/a	n/a	n/a	n/a	n/a	n/a	n/a	Medium	Medium	Medium	3	6	2	2333	259	6.8	0			cell organization and biogenesis;protein metabolism;RNA metabolism OR transcription;other metabolic processes;transport;other biological processes	other membranes;other cell component	transporter activity;nucleic acid binding activity;other molecular function
Q3T0J9	Guanine nucleotide-binding protein-like 3-like protein OS=Bos taurus OX=9913 GN=GNL3L PE=2 SV=1	2	n/a	n/a	n/a	n/a	Medium	n/a	Medium	n/a	n/a	Medium	n/a	n/a	n/a	n/a	n/a	n/a	Medium	n/a	3	4	2	575	64.8	8.56	0			other biological processes	nucleus	other molecular function
Q9TTE1	Serpin A3-1 OS=Bos taurus OX=9913 GN=SERPINA3-1 PE=1 SV=3	3	Peak Found	Medium	Medium	Medium	Medium	High	n/a	n/a	n/a	Peak Found	Peak Found	Peak Found	Peak Found	Peak Found	Peak Found	n/a	Peak Found	Peak Found	2	6	2	411	46.2	5.99	7.14	14.43	18.28		non-structural extracellular;other cell component	enzyme regulator activity	0.01	24.38	1.31502e+06	13969.3	1.23038e+06	1278486	1352600	1.54572e+06	1.01796e+06	1.48772e+06				9997.14	10486.5	10183.6	14993.2
A7YVI8	Oxidoreductase-like domain-containing protein 1 OS=Bos taurus OX=9913 GN=OXLD1 PE=2 SV=1	5	Medium	High	High	Medium	Medium	High	High	Medium	High	Medium	High	High	Medium	Medium	High	High	High	High	2	48	2	153	16.2	7.78	14.55	50.76	31.7				1.337	64.27	3.40196e+06	3.78705e+06	3.83474e+06	3.98281e+06	3.40196e+06	2.97993e+06	5.17316e+06	5.32885e+06	1.77776e+06	1.11063e+06	991392	3.73289e+06	5.32619e+06	5.27511e+06	3.49184e+06
A6QQR4	DNA excision repair protein ERCC-6-like OS=Bos taurus OX=9913 GN=ERCC6L PE=2 SV=1	4	High	Medium	High	Peak Found	High	High	n/a	n/a	n/a	n/a	n/a	n/a	n/a	n/a	n/a	n/a	n/a	Peak Found	2	6	2	1242	140.4	5.24	5.15	31.73		cell cycle OR cell proliferation;cell organization and biogenesis;other biological processes	other cell component	nucleic acid binding activity;other molecular function	0.01	23.34	2.17233e+06	15236.4	2.05977e+06	2.69201e+06	2.33652e+06	924975	1.61187e+06	2.29105e+06
P00744	Vitamin K-dependent protein Z OS=Bos taurus OX=9913 GN=PROZ PE=1 SV=1	4	n/a	n/a	n/a	n/a	n/a	n/a	n/a	n/a	n/a	n/a	Medium	Medium	n/a	n/a	n/a	n/a	n/a	n/a	2	4	2	396	43.1	6.51	0			protein metabolism;stress response	non-structural extracellular	other molecular function
A3KN27	Keratin, type II cytoskeletal 74 OS=Bos taurus OX=9913 GN=KRT74 PE=2 SV=1	2	n/a	n/a	n/a	n/a	n/a	n/a	Medium	Medium	High	Medium	Medium	Medium	Medium	Medium	Medium	n/a	n/a	n/a	2	9	0	550	59.9	7.93	3.79			cell organization and biogenesis;other biological processes	cytoskeleton;other cell component	bone, tooth or skin structural activity;other molecular function
Q28065	C4b-binding protein alpha chain OS=Bos taurus OX=9913 GN=C4BPA PE=2 SV=1	2	n/a	n/a	n/a	n/a	n/a	n/a	n/a	n/a	n/a	Medium	Medium	Medium	n/a	n/a	Medium	n/a	Medium	Medium	2	9	2	610	68.8	6.38	0			stress response;other biological processes	non-structural extracellular;plasma membrane;other membranes
Q2KJ21	Calcium-binding and coiled-coil domain-containing protein 1 OS=Bos taurus OX=9913 GN=CALCOCO1 PE=2 SV=1	1	Medium	High	Medium	High	High	Medium	n/a	n/a	n/a	Peak Found	Peak Found	Peak Found	Peak Found	Peak Found	Peak Found	n/a	n/a	n/a	2	8	0	680	75.6	4.93	4.93			cell-cell signaling;signal transduction;other biological processes	nucleus;other cell component	nucleic acid binding activity;other molecular function
Q03763	Desmoglein-1 OS=Bos taurus OX=9913 GN=DSG1 PE=1 SV=1	1	High	High	High	Medium	Medium	High	High	Medium	High	Medium	High	High	Medium	Medium	High	High	High	High	2	40	0	1043	112.2	5.08	18.32			cell adhesion	plasma membrane;other membranes;nucleus;other cell component	other molecular function
P03309	Genome polyprotein OS=Foot-and-mouth disease virus (isolate Bovine/Brazil/A24Cruzeiro/1955 serotype A) OX=12115 PE=1 SV=2	1	Medium	n/a	n/a	n/a	n/a	Medium	n/a	n/a	n/a	n/a	n/a	n/a	n/a	n/a	n/a	Medium	Medium	Medium	2	5	1	2333	259.4	6.7	0			cell organization and biogenesis;protein metabolism;RNA metabolism OR transcription;other metabolic processes;transport;other biological processes	other membranes;other cell component	transporter activity;nucleic acid binding activity;other molecular function
P03306	Genome polyprotein OS=Foot-and-mouth disease virus (strain A10-61) OX=12112 PE=1 SV=2	1	Medium	n/a	n/a	n/a	n/a	Medium	n/a	n/a	n/a	n/a	n/a	n/a	n/a	n/a	n/a	Medium	Medium	Medium	2	5	1	2332	259.2	6.73	0			cell organization and biogenesis;protein metabolism;RNA metabolism OR transcription;other metabolic processes;transport;other biological processes	other membranes;other cell component	transporter activity;nucleic acid binding activity;other molecular function
D8V078	RNA-directed RNA polymerase L OS=Tibrogargan virus (strain CS132) OX=1559361 GN=L PE=3 SV=1	0	High	High	High	Medium	High	High	n/a	n/a	n/a	Peak Found	Peak Found	Peak Found	Peak Found	Peak Found	Peak Found	Peak Found	Peak Found	Peak Found	2	6	2	2119	244.2	7.39	8.04	43.29	40.69	RNA metabolism OR transcription;other metabolic processes;other biological processes	other cell component	other molecular function	0.024	56.67	2.32068e+06	51614	2.49477e+06	3.41079e+06	3.23648e+06	995060	1.32077e+06	2.15874e+06				42533	82108.5	83422.6	51614
Q3SZR3	Alpha-1-acid glycoprotein OS=Bos taurus OX=9913 GN=ORM1 PE=2 SV=1	10	High	High	High	High	High	High	n/a	n/a	n/a	n/a	n/a	Peak Found	n/a	n/a	n/a	n/a	n/a	n/a	2	9	2	202	23.2	5.87	18.86	9.94		stress response;other biological processes	non-structural extracellular		0.01	16.97	3.20202e+06	8585.75	3.29752e+06	3.41983e+06	2.92861e+06	3.32401e+06	2.59221e+06	3.1093e+06						8585.75
A5PK51	Nicotinate phosphoribosyltransferase OS=Bos taurus OX=9913 GN=NAPRT PE=2 SV=2	1	Medium	Medium	Medium	High	High	Medium	n/a	n/a	n/a	n/a	n/a	n/a	n/a	n/a	n/a	Peak Found	Peak Found	n/a	2	21	0	538	57.8	7.12	2.71			other metabolic processes	cytosol	other molecular function
P49303	Genome polyprotein OS=Foot-and-mouth disease virus (isolate -/Azerbaijan/A22-550/1965 serotype A) OX=73481 PE=1 SV=1	3	Medium	n/a	n/a	n/a	n/a	n/a	n/a	n/a	n/a	n/a	n/a	n/a	n/a	n/a	n/a	Medium	Medium	Medium	2	4	1	2336	259.8	6.68	0			cell organization and biogenesis;protein metabolism;RNA metabolism OR transcription;other metabolic processes;transport;other biological processes	other membranes;other cell component	transporter activity;nucleic acid binding activity;other molecular function
P03310	Genome polyprotein OS=Foot-and-mouth disease virus (isolate -/Brazil/C3Indaial/1971 serotype C) OX=12117 PE=3 SV=2	1	Medium	n/a	n/a	n/a	n/a	Medium	n/a	n/a	n/a	n/a	n/a	n/a	n/a	n/a	n/a	Medium	Medium	Medium	2	5	1	2328	258.1	6.74	0			cell organization and biogenesis;protein metabolism;RNA metabolism OR transcription;other metabolic processes;transport;other biological processes	other membranes;other cell component	transporter activity;nucleic acid binding activity;other molecular function
P82669	Small ribosomal subunit protein mS25 OS=Bos taurus OX=9913 GN=MRPS25 PE=1 SV=2	9	Medium	High	Medium	Medium	High	Medium	n/a	n/a	n/a	Peak Found	Peak Found	Peak Found	Peak Found	Peak Found	Peak Found	n/a	n/a	n/a	2	8	2	173	20	9.07	2.46	44.81	34.48		other membranes;mitochondrion;translational apparatus	other molecular function	0.01	76.41	6.57734e+06	9752.92	6302266	7.76554e+06	7665173	1.53805e+06	3.56708e+06	6864424				12071.6	13542.2	14217.5	7879.58
A2I7M9	Serpin A3-2 OS=Bos taurus OX=9913 GN=SERPINA3-2 PE=3 SV=1	3	Peak Found	Medium	Medium	Medium	Medium	High	n/a	n/a	n/a	Peak Found	Peak Found	Peak Found	Peak Found	Peak Found	Peak Found	n/a	Peak Found	Peak Found	2	6	2	411	46.2	5.99	7.14	14.43	18.28		non-structural extracellular;other cell component	enzyme regulator activity	0.01	24.38	1.31502e+06	13969.3	1.23038e+06	1278486	1352600	1.54572e+06	1.01796e+06	1.48772e+06				9997.14	10486.5	10183.6	14993.2
A2SZS3	RNA-directed RNA polymerase L OS=Rift valley fever virus OX=11588 PE=1 SV=1	0	High	High	High	High	High	High	n/a	n/a	n/a	Peak Found	n/a	n/a	n/a	n/a	n/a	n/a	n/a	n/a	2	32	1	2092	237.8	6.62	13.04	20.42		RNA metabolism OR transcription;other metabolic processes	other cell component	other molecular function	0.01		4.52534e+06		4.22169e+06	3.51083e+06	3.25412e+06	5036927	5538705	4.85082e+06
A2I7N1	Serpin A3-5 OS=Bos taurus OX=9913 GN=SERPINA3-5 PE=3 SV=1	3	Peak Found	Medium	Medium	Medium	Medium	High	n/a	n/a	n/a	Peak Found	Peak Found	Peak Found	Peak Found	Peak Found	Peak Found	n/a	Peak Found	Peak Found	2	6	2	411	46.4	6.96	7.14	14.43	18.28		non-structural extracellular;other cell component	enzyme regulator activity	0.01	24.38	1.31502e+06	13969.3	1.23038e+06	1278486	1352600	1.54572e+06	1.01796e+06	1.48772e+06				9997.14	10486.5	10183.6	14993.2
P05786	Keratin, type II cytoskeletal 8 OS=Bos taurus OX=9913 GN=KRT8 PE=2 SV=3	2	n/a	n/a	n/a	n/a	n/a	n/a	Peak Found	Medium	High	Medium	Medium	n/a	n/a	n/a	n/a	n/a	n/a	n/a	2	4	0	478	53.6	5.69	3.79				cytoskeleton;nucleus;other cell component
Q148M6	Matrix remodeling-associated protein 8 OS=Bos taurus OX=9913 GN=MXRA8 PE=1 SV=1	5	Medium	n/a	n/a	n/a	n/a	n/a	n/a	n/a	n/a	Medium	Medium	Medium	n/a	n/a	n/a	n/a	Medium	n/a	2	5	2	463	52	7.85	0			cell adhesion;other biological processes	plasma membrane;other membranes;nucleus;other cell component
A5PJN5	TRPM8 channel-associated factor 1 OS=Bos taurus OX=9913 GN=TCAF1 PE=2 SV=1	4	Medium	Medium	Medium	n/a	n/a	Medium	Medium	n/a	n/a	n/a	Medium	Medium	n/a	Medium	Medium	n/a	n/a	n/a	2	12	2	921	102.1	6.51	0			other biological processes	plasma membrane;other membranes	other molecular function
P03305	Genome polyprotein OS=Foot-and-mouth disease virus (isolate Bovine/Germany/O1Kaufbeuren/1966 serotype O) OX=73482 PE=1 SV=1	1	Medium	n/a	n/a	n/a	n/a	Medium	n/a	n/a	n/a	n/a	n/a	n/a	n/a	n/a	n/a	Medium	Medium	Medium	2	5	1	2332	258.8	6.73	0			cell organization and biogenesis;protein metabolism;RNA metabolism OR transcription;other metabolic processes;transport;other biological processes	other membranes;other cell component	transporter activity;nucleic acid binding activity;other molecular function
Q6ZXD2	Alpha-N-acetylneuraminide alpha-2,8-sialyltransferase OS=Bos taurus OX=9913 GN=ST8SIA1 PE=2 SV=1	10	Medium	High	Medium	High	Medium	Medium	n/a	n/a	n/a	Peak Found	n/a	n/a	n/a	n/a	n/a	n/a	n/a	n/a	2	19	0	356	40.4	9.13	3.67			protein metabolism;other metabolic processes	other membranes;ER/Golgi	other molecular function
Q58D79	Rab effector Noc2 OS=Bos taurus OX=9913 GN=RPH3AL PE=2 SV=1	3	High	High	High	Medium	High	High	n/a	n/a	n/a	n/a	Peak Found	Peak Found	Peak Found	Peak Found	Peak Found	n/a	n/a	n/a	2	62	0	292	32	8.88	24.9			transport	other membranes;ER/Golgi	other molecular function
[truncated: 5 more columns]
